# Supplementary material for: Lutein Prevents Liver Injury and Intestinal Barrier Dysfunction in Rats Subjected to Chronic Alcohol Intake
Source: Nutrients. 2023 Feb 28;15(5):1229. doi: 10.3390/nu15051229 (PMC10005241; doi:10.3390/nu15051229)
Supplement: Supplementary file 1 [file nutrients-15-01229-s001.zip]

Archive with 1 entries (1 files):
- nutrients-2190936-supplementary.pdf
